# Supplementary material for: Burnout Syndrome Among Spanish Professionals Dedicated to Implant Dentistry: An Observational Study
Source: Healthcare (Basel). 2025 Jul 17;13(14):1724. doi: 10.3390/healthcare13141724 (PMC12294223; doi:10.3390/healthcare13141724)
Supplement: Supplementary file 1 [file healthcare-13-01724-s001.zip]

Archive with 1 entries (1 files):
- healthcare-3730783-supplementary.pdf
